# Supplementary material for: Anionic Phospholipids Stimulate the Proton Pumping Activity of the Plant Plasma Membrane P-Type H+-ATPase
Source: Int J Mol Sci. 2023 Aug 23;24(17):13106. doi: 10.3390/ijms241713106 (PMC10488199; doi:10.3390/ijms241713106)
Supplement: Supplementary file 1 [file ijms-24-13106-s001.zip]

Archive with 1 entries (1 files):
- ijms-2567807-supplementary.pdf
